# Supplementary material for: Isolation and Characterization of One New Natural Compound with Other Potential Bioactive Secondary Metabolites from Glycosmis cyanocarpa (Blume) Spreng. (Family: Rutaceae)
Source: Molecules. 2023 Feb 27;28(5):2207. doi: 10.3390/molecules28052207 (PMC10005784; doi:10.3390/molecules28052207)
Supplement: Supplementary file 1 [file molecules-28-02207-s001.zip]

Archive with 1 entries (1 files):
- molecules-2195105-supplementary.pptx
